# Supplementary material for: The Diversity of the Limnohabitans Genus, an Important Group of Freshwater Bacterioplankton, by Characterization of 35 Isolated Strains
Source: PLoS One. 2013 Mar 7;8(3):e58209. doi: 10.1371/journal.pone.0058209 (PMC3591437; doi:10.1371/journal.pone.0058209)
Supplement: File S1 — Table S1. Pairwise comparisons of aligned almost complete 16S rRNA gene sequences of newly isolated Limnohabitans strains and closely related environmental clones and other genera. The similarity is shown in the upper part, the lower part depicts the number of nucleotide differences between sequences. Newly described strains are in bold. Environmental sequences are mostly represented by their accession number. See Table S3 for their labels and details. Similar sequences and sequences with max 1 mismatch are depicted in green. Table S2. Pairwise comparisons of complete 16S–23S rRNA intergenic spacer (IGS1) sequences of Limnohabitans strains and closely related species. The similarity is shown in the upper part, the lower part depicts the number of mismatches between sequences. Sequences that are similar >97% or their difference is not higher than 24 nucleotides are depicted in green. Table S3. Accession numbers of sequences from bacterial strains and environmental clones used in this work. (ZIP) [file pone.0058209.s001.zip]

Archive with 1 entries (1 files):
- Supporting_file_S1.xlsx
