# Supplementary material for: The Diversity of the Limnohabitans Genus, an Important Group of Freshwater Bacterioplankton, by Characterization of 35 Isolated Strains
Source: PLoS One. 2013 Mar 7;8(3):e58209. doi: 10.1371/journal.pone.0058209 (PMC3591437; doi:10.1371/journal.pone.0058209)
Supplement: File S1 — Table S1. Pairwise comparisons of aligned almost complete 16S rRNA gene sequences of newly isolated Limnohabitans strains and closely related environmental clones and other genera. The similarity is shown in the upper part, the lower part depicts the number of nucleotide differences between sequences. Newly described strains are in bold. Environmental sequences are mostly represented by their accession number. See Table S3 for their labels and details. Similar sequences and sequences with max 1 mismatch are depicted in green. Table S2. Pairwise comparisons of complete 16S–23S rRNA intergenic spacer (IGS1) sequences of Limnohabitans strains and closely related species. The similarity is shown in the upper part, the lower part depicts the number of mismatches between sequences. Sequences that are similar >97% or their difference is not higher than 24 nucleotides are depicted in green. Table S3. Accession numbers of sequences from bacterial strains and environmental clones used in this work. (ZIP) [file pone.0058209.s001.zip › Supporting_file_S1.xlsx]

## Sheet: Table S1
Table S1. Pairwise comparisons of aligned almost complete 16S rRNA gene sequences of newly isolated Limnohabitans strains and closely related environmental clones and other genera. The similarity is shown in the upper part, the lower part depicts the number of nucleotide differences between sequences. Newly described strains are in bold. Environmental sequences are mostly represented by their acc…
Lineages / Isolates and clones		Lim C
		2KL-1	2KL-16	L. planktonicus II-D5T	G3-2	Mo2-6	T6-5	Rim47	HM561445	Rim42	2KL-17	2KL-3	SP2	WS1	G3-3	2KL-5	T6-20	CEP5	B22-3vk	Hin4	15K	KL6	L. parvus II-B4T	LI2-55	VIII-A6	2KL-7	2KL-27	KL5	Rim28	HM561431	EU801107	EU801363	EF667927	EU801343	EU801404	EU801188	EU801416	EU801827	EU800588	EU801845	EU802237	EU802179	FJ820485	FJ612424	FJ612119	FJ820410	HQ008578	DQ234135	FJ820448
LimC	2KL-1	x	99.7	99.7	99.5	99.7	99.4	99.2	99.4	99.7	99.1	99.4	99.4	99.4	99.4	99.4	99.5	99.5	99.4	99.4	99.1	99.5	99	99	99	99.5	99.2	99.2	99.2	99.5	99.3	99.3	99.2	99	99.4	99.5	99.1	99.7	99.5	99.4	99	99.3	99.4	99.5	99.5	99.1	99.5	99.5	99.3
	2KL-16	3	x	99.8	99.5	100	99.5	99.3	99.5	99.7	98.9	99.5	99.5	99.5	99.5	99.6	99.6	99.6	99.3	99.3	99.3	99.7	99.2	99.2	99.2	99.5	99.2	99.2	99.2	99.6	99.5	99.4	99.2	99.2	99.6	99.7	99.2	99.9	99.7	99.6	99.1	99.2	99.6	99.7	99.5	99.2	99.7	99.7	99.5
	L. planktonicus II-D5T	3	2	x	99.5	99.8	99.6	99.5	99.6	99.9	99	99.6	99.6	99.6	99.6	99.5	99.5	99.5	99.5	99.5	99.3	99.6	99.1	99	99.1	99.7	99.2	99.2	99.2	99.7	99.5	99.5	99.4	99.2	99.6	99.5	99.2	99.7	99.6	99.5	99.2	99.4	99.5	99.6	99.5	99.3	99.6	99.5	99.5
	G3-2	7	6	6	x	99.5	99.2	99.6	99.2	99.5	99.2	99.2	99.2	99.2	99.2	99.7	99.7	99.7	99.6	99.6	99.5	99.3	99.4	99.3	99.4	99.2	99	99	99	99.3	99.7	99.7	99.5	99.4	99.7	99.8	99.3	99.5	99.3	99.7	99.4	99.5	99.2	99.3	99.2	98.9	99.3	99.2	99.1
	Mo2-6	3	0	2	6	x	99.5	99.3	99.5	99.7	98.9	99.5	99.5	99.5	99.5	99.6	99.6	99.6	99.3	99.3	99.3	99.7	99.2	99.2	99.2	99.5	99.2	99.2	99.2	99.6	99.5	99.4	99.2	99.2	99.6	99.7	99.2	99.9	99.7	99.6	99.1	99.2	99.6	99.7	99.5	99.2	99.7	99.7	99.5
	T6-5	8	7	5	11	7	x	99.4	99.5	99.5	99.4	100	100	100	100	99.1	99.1	99.1	99.4	99.4	99.2	99.5	99.5	99.4	99.5	99.6	99.2	99.2	98.9	99.7	99.2	99.5	99.3	99.6	99.2	99.2	99.1	99.4	99.4	99.1	98.9	99.3	99.7	99.5	99.6	99.7	99.5	99.3	99.7
	Rim47	11	10	8	6	10	9	x	99.1	99.4	99.4	99.4	99.4	99.4	99.4	99.5	99.5	99.5	99.8	99.8	99.4	99.4	99.5	99.4	99.5	99.2	98.7	98.7	98.7	99.4	99.6	99.9	99.7	99.6	99.7	99.6	99.5	99.2	99.1	99.5	99.3	99.7	99.2	99.4	99.3	99.1	99.4	99	99.3
	HM561445	8	7	5	11	7	6	13	x	99.5	99	99.5	99.5	99.5	99.5	99.1	99.1	99.1	99.1	99.1	99.2	99.2	99	99	99	99.9	99.2	99.2	98.9	99.4	99.2	99.2	99	99.2	99.2	99.2	98.8	99.4	99.2	99.1	98.9	99	99.4	99.2	99.2	99.2	99.2	99.2	99.5
	Rim42	4	3	1	7	3	6	9	6	x	99	99.5	99.5	99.5	99.5	99.4	99.4	99.4	99.4	99.4	99.2	99.5	99	99	99	99.6	99.2	99.2	99.2	99.7	99.5	99.5	99.3	99.2	99.5	99.5	99.1	99.7	99.5	99.4	99.2	99.3	99.4	99.5	99.5	99.2	99.5	99.5	99.5
	2KL-17	12	15	13	11	15	8	9	14	14	x	99.4	99.4	99.4	99.4	99.1	99.2	99.2	99.5	99.5	99.2	99.1	99.5	99.4	99.5	99	98.7	98.7	98.5	99.1	99.2	99.5	99.3	99.6	99.2	99.2	99.2	99	99	99.1	98.9	99.5	99.2	99.1	99.2	99.1	99	98.9	99.3
	2KL-3	11	10	8	14	10	3	10	9	9	11	x	100	100	100	99.1	99.1	99.1	99.4	99.4	99.2	99.5	99.5	99.4	99.5	99.6	99.2	99.2	98.9	99.7	99.2	99.5	99.3	99.6	99.2	99.2	99.1	99.4	99.4	99.1	98.9	99.3	99.7	99.5	99.6	99.7	99.5	99.3	99.7
	SP2	11	10	8	14	10	3	10	9	9	11	0	x	100	100	99.1	99.1	99.1	99.4	99.4	99.2	99.5	99.5	99.4	99.5	99.6	99.2	99.2	98.9	99.7	99.2	99.5	99.3	99.6	99.2	99.2	99.1	99.4	99.4	99.1	98.9	99.3	99.7	99.5	99.6	99.7	99.5	99.3	99.7
	WS1	11	10	8	14	10	3	10	9	9	11	0	0	x	100	99.1	99.1	99.1	99.4	99.4	99.2	99.5	99.5	99.4	99.5	99.6	99.2	99.2	98.9	99.7	99.2	99.5	99.3	99.6	99.2	99.2	99.1	99.4	99.4	99.1	98.9	99.3	99.7	99.5	99.6	99.7	99.5	99.3	99.7
	G3-3	11	10	8	14	10	3	10	9	9	11	0	0	0	x	99.1	99.1	99.1	99.4	99.4	99.2	99.5	99.5	99.4	99.5	99.6	99.2	99.2	98.9	99.7	99.2	99.5	99.3	99.6	99.2	99.2	99.1	99.4	99.4	99.1	98.9	99.3	99.7	99.5	99.6	99.7	99.5	99.3	99.7
	2KL-5	8	5	7	3	5	12	7	12	8	12	15	15	15	15	x	99.8	99.8	99.5	99.5	99.5	99.4	99.5	99.4	99.5	99.2	98.9	98.9	98.9	99.2	99.7	99.6	99.5	99.5	99.8	99.9	99.4	99.5	99.4	100	99.3	99.5	99.2	99.4	99.2	98.8	99.4	99.3	99.2
	T6-20	6	5	7	3	5	12	7	12	8	10	15	15	15	15	2	x	100	99.7	99.7	99.5	99.4	99.5	99.4	99.5	99.2	98.9	98.9	98.9	99.2	99.7	99.6	99.5	99.5	99.8	99.9	99.5	99.5	99.4	99.8	99.3	99.6	99.2	99.4	99.2	98.8	99.4	99.3	99.2
	CEP5	6	5	7	3	5	12	7	12	8	10	15	15	15	15	2	0	x	99.7	99.7	99.5	99.4	99.5	99.4	99.5	99.2	98.9	98.9	98.9	99.2	99.7	99.6	99.5	99.5	99.8	99.9	99.5	99.5	99.4	99.8	99.3	99.6	99.2	99.4	99.2	98.8	99.4	99.3	99.2
	B22-3vk	8	9	7	5	9	8	3	12	8	6	11	11	11	11	6	4	4	x	100	99.4	99.4	99.5	99.4	99.5	99.2	98.7	98.7	98.7	99.4	99.6	99.9	99.7	99.6	99.7	99.6	99.7	99.2	99.1	99.5	99.3	99.9	99.2	99.4	99.3	99.1	99.4	99	99.3
	Hin4	8	9	7	5	9	8	3	12	8	6	11	11	11	11	6	4	4	0	x	99.4	99.4	99.5	99.4	99.5	99.2	98.7	98.7	98.7	99.4	99.6	99.9	99.7	99.6	99.7	99.6	99.7	99.2	99.1	99.5	99.3	99.9	99.2	99.4	99.3	99.1	99.4	99	99.3
	15K	10	7	7	5	7	8	7	8	8	8	11	11	11	11	4	4	4	6	6	x	99.1	99.5	99.4	99.5	99.3	98.9	98.9	98.6	99.1	99.6	99.5	99.3	99.6	99.7	99.6	99.2	99.2	99.1	99.5	99.2	99.3	99.2	99.1	98.9	99	99.1	99	99.3
	KL6	9	6	8	12	6	9	10	13	9	15	6	6	6	6	11	11	11	11	11	13	x	99.3	99.2	99.3	99.3	99.1	99.1	99.2	99.5	99.3	99.5	99.3	99.3	99.4	99.5	99.2	99.8	99.7	99.4	98.9	99.3	99.8	100	99.7	99.2	99.8	99.6	99.7
	L. parvus II-B4T	13	10	12	8	10	7	8	13	13	7	10	10	10	10	7	7	7	7	7	5	12	x	99.9	100	99.1	98.8	98.8	98.5	99.2	99.4	99.5	99.4	99.8	99.5	99.5	99.3	99.2	99.2	99.5	99	99.4	99.5	99.3	99.2	99.2	99.3	99.1	99.4
	LI2-55	14	11	13	9	11	8	9	14	14	8	11	11	11	11	8	8	8	8	8	6	13	1	x	99.9	99	98.7	98.7	98.5	99.1	99.3	99.5	99.3	99.7	99.4	99.5	99.2	99.1	99.1	99.4	98.9	99.3	99.4	99.2	99.2	99.1	99.2	99	99.3
	VIII-A6	13	10	12	8	10	7	8	13	13	7	10	10	10	10	7	7	7	7	7	5	12	0	1	x	99.1	98.8	98.8	98.5	99.2	99.4	99.5	99.4	99.8	99.5	99.5	99.3	99.2	99.2	99.5	99	99.4	99.5	99.3	99.2	99.2	99.3	99.1	99.4
	2KL-7	7	6	4	10	6	5	12	1	5	13	8	8	8	8	11	11	11	11	11	7	12	12	13	12	x	99.2	99.2	99	99.5	99.2	99.2	99.1	99.2	99.3	99.2	98.9	99.5	99.3	99.2	99	99.1	99.5	99.3	99.2	99.3	99.3	99.2	99.5
	2KL-27	11	10	10	14	10	11	18	11	11	18	14	14	14	14	15	15	15	17	17	13	15	16	17	16	10	x	100	99.6	99	98.8	98.8	98.7	98.8	98.9	99	98.5	99.2	99.1	98.9	99.4	98.7	99.2	99.1	99	98.9	99	99	99.2
	KL5	11	10	10	14	10	11	18	11	11	18	14	14	14	14	15	15	15	17	17	13	15	16	17	16	10	0	x	99.6	99	98.8	98.8	98.7	98.8	98.9	99	98.5	99.2	99.1	98.9	99.4	98.7	99.2	99.1	99	98.9	99	99	99.2
	Rim28	11	10	10	14	10	15	18	15	11	21	18	18	18	18	15	15	15	17	17	17	14	20	21	20	14	5	5	x	99	98.8	98.8	98.7	98.5	98.9	99	98.5	99.3	99.2	98.9	99.4	98.7	99	99.2	99.1	98.6	99	99.1	99
	HM561431	6	5	3	9	5	4	9	8	4	12	7	7	7	7	10	10	10	8	8	10	9	11	12	11	7	13	13	13	x	99.3	99.5	99.3	99.3	99.4	99.3	99.1	99.5	99.7	99.2	99	99.3	99.4	99.5	99.6	99.4	99.5	99.6	99.5
	EU801107	9	6	6	4	6	11	6	11	7	11	14	14	14	14	3	3	3	5	5	3	12	8	9	8	10	16	16	16	9	x	99.7	99.5	99.5	99.9	99.8	99.5	99.5	99.3	99.7	99.4	99.5	99.2	99.3	99.1	98.9	99.3	99.2	99.2
	EU801363	9	8	6	4	8	7	2	11	7	7	10	10	10	10	5	5	5	1	1	5	10	6	7	6	10	16	16	16	7	4	x	99.8	99.7	99.7	99.7	99.6	99.3	99.2	99.6	99.4	99.8	99.3	99.5	99.4	99.2	99.5	99.1	99.4
	EF667927	11	10	8	6	10	9	4	13	9	9	12	12	12	12	7	7	7	3	3	7	12	8	9	8	12	18	18	18	9	6	2	x	99.5	99.6	99.5	99.5	99.2	99	99.5	99.2	99.7	99.2	99.3	99.2	99	99.3	99	99.2
	EU801343	16	13	13	11	13	8	7	14	14	8	5	5	5	5	10	10	10	8	8	6	9	5	6	5	13	19	19	23	12	9	7	9	x	99.6	99.5	99.5	99.2	99.2	99.5	99.1	99.5	99.5	99.3	99.2	99.3	99.3	99.1	99.5
	EU801404	8	5	5	3	5	10	5	10	6	10	13	13	13	13	2	2	2	4	4	2	11	7	8	7	9	15	15	15	8	1	3	5	8	x	99.9	99.5	99.5	99.4	99.8	99.5	99.6	99.2	99.4	99.2	99	99.4	99.3	99.3
	EU801188	7	4	6	2	4	11	6	11	7	11	14	14	14	14	1	1	1	5	5	3	10	6	7	6	10	14	14	14	9	2	4	6	9	1	x	99.5	99.6	99.5	99.9	99.4	99.5	99.3	99.5	99.2	98.9	99.5	99.4	99.2
	EU801416	12	11	11	9	11	12	7	16	12	10	15	15	15	15	8	6	6	4	4	8	13	9	10	9	15	21	21	21	12	7	5	7	10	6	7	x	99.1	99	99.4	99	99.6	99.1	99.2	99	98.8	99.2	98.9	99.2
	EU801827	4	1	3	7	1	8	11	8	4	14	11	11	11	11	6	6	6	10	10	8	5	11	12	11	7	10	10	9	6	7	9	11	14	6	5	12	x	99.8	99.5	99	99.2	99.7	99.8	99.6	99.1	99.7	99.7	99.6
	EU800588	6	3	5	9	3	8	13	10	6	14	11	11	11	11	8	8	8	12	12	10	7	11	12	11	9	12	12	11	4	9	11	13	14	8	7	14	2	x	99.4	98.9	99	99.5	99.7	99.6	99.1	99.5	99.9	99.5
	EU801845	8	5	7	3	5	12	7	12	8	12	15	15	15	15	0	2	2	6	6	4	11	7	8	7	11	15	15	15	10	3	5	7	10	2	1	8	6	8	x	99.3	99.5	99.2	99.4	99.2	98.8	99.4	99.3	99.2
	EU802237	13	12	10	8	12	15	10	15	11	15	18	18	18	18	9	9	9	9	9	9	18	14	15	14	14	8	8	8	13	8	8	10	15	7	8	13	13	15	9	x	99.2	98.7	98.9	98.8	98.6	98.9	98.8	98.8
	EU802179	9	10	8	6	10	9	4	13	9	7	12	12	12	12	7	5	5	1	1	7	12	8	9	8	12	18	18	18	9	6	2	4	9	5	6	5	11	13	7	10	x	99.2	99.3	99.2	99	99.3	99	99.2
	FJ820485	11	8	10	14	8	7	12	11	11	13	4	4	4	4	13	13	13	13	13	11	2	10	11	10	10	13	13	16	11	14	12	14	7	13	12	15	7	9	13	20	14	x	99.8	99.6	99.4	99.7	99.5	99.9
	FJ612424	9	6	8	12	6	9	10	13	9	15	6	6	6	6	11	11	11	11	11	13	0	12	13	12	12	15	15	14	9	12	10	12	9	11	10	13	5	7	11	18	12	2	x	99.7	99.2	99.8	99.6	99.7
	FJ612119	10	9	9	13	9	8	11	14	10	14	5	5	5	5	14	14	14	12	12	16	3	13	14	13	13	16	16	15	8	15	11	13	10	14	13	16	8	8	14	19	13	5	3	x	99.3	99.6	99.5	99.5
	FJ820410	11	10	8	14	10	3	12	9	9	11	6	6	6	6	15	15	15	11	11	11	12	10	11	10	8	14	14	18	7	14	10	12	11	13	14	15	11	11	15	18	12	10	12	11	x	99.2	99	99.5
	HQ008578	6	3	5	9	3	6	9	10	6	14	9	9	9	9	8	8	8	8	8	10	5	9	10	9	9	13	13	13	6	9	7	9	12	8	7	10	4	6	8	15	9	7	5	8	9	x	99.5	99.6
	DQ234135	10	7	9	13	7	12	15	14	10	18	9	9	9	9	12	12	12	16	16	14	5	15	16	15	13	16	16	15	8	13	15	17	12	12	11	18	6	4	12	19	17	7	5	6	15	10	x	99.4
	FJ820448	12	9	9	15	9	6	11	10	10	12	3	3	3	3	14	14	14	12	12	10	3	11	12	11	9	14	14	17	10	13	11	13	6	12	13	14	8	10	14	19	13	1	3	6	9	8	8	x
	HM128806	13	12	10	16	12	11	18	11	11	17	14	14	14	14	15	17	17	17	17	13	16	18	19	18	10	3	3	6	13	16	16	18	19	15	16	21	11	13	15	8	18	14	16	17	14	15	17	13
	HM128785	13	12	10	16	12	11	18	11	11	17	14	14	14	14	15	17	17	17	17	13	16	18	19	18	10	3	3	6	13	16	16	18	19	15	16	21	11	13	15	8	18	14	16	17	14	15	17	13
	HM128486	13	12	10	16	12	11	18	11	11	17	14	14	14	14	15	17	17	17	17	13	16	18	19	18	10	3	3	6	13	16	16	18	19	15	16	21	11	13	15	8	18	14	16	17	14	15	17	13
	HM128434	13	12	10	16	12	11	18	11	11	17	14	14	14	14	15	17	17	17	17	13	16	18	19	18	10	3	3	6	13	16	16	18	19	15	16	21	11	13	15	8	18	14	16	17	14	15	17	13
	HM128756	10	9	7	13	9	12	15	12	8	18	15	15	15	15	14	14	14	14	14	14	13	19	20	19	11	4	4	3	10	13	13	15	20	12	13	18	8	10	14	5	15	15	13	14	15	12	14	14
	HM129650	18	17	15	13	17	14	15	16	16	13	17	17	17	17	12	14	14	14	14	10	22	13	14	13	15	7	7	12	16	13	13	15	14	12	13	18	17	17	12	5	15	20	22	21	17	20	21	19
	HM129912	18	17	15	13	17	14	15	16	16	13	17	17	17	17	12	14	14	14	14	10	22	13	14	13	15	7	7	12	16	13	13	15	14	12	13	18	17	17	12	5	15	20	22	21	17	20	21	19
	EU703436	14	13	11	17	13	12	15	16	12	18	15	15	15	15	18	18	18	14	14	18	13	19	20	19	15	8	8	7	12	17	13	15	20	16	17	18	12	14	18	9	15	15	13	14	15	12	18	14
	HM129018	11	10	8	14	10	3	10	9	9	11	0	0	0	0	15	15	15	11	11	11	6	10	11	10	8	14	14	18	7	14	10	12	5	13	14	15	11	11	15	18	12	4	6	5	6	9	9	3
	TEGF005	8	9	7	5	9	8	3	12	8	6	11	11	11	11	6	4	4	0	0	6	11	7	8	7	11	17	17	17	8	5	1	3	8	4	5	4	10	12	6	9	1	13	11	12	11	8	16	12
	TEGF008	9	10	8	6	10	9	4	13	9	6	12	12	12	12	7	5	5	1	1	7	11	8	9	8	12	17	17	17	9	6	2	4	9	5	6	5	10	12	7	10	2	13	11	12	12	9	16	12
	TEGF002	3	0	2	6	0	7	10	7	3	15	10	10	10	10	5	5	5	9	9	7	6	10	11	10	6	10	10	10	5	6	8	10	13	5	4	11	1	3	5	12	10	8	6	9	10	3	7	9
	INBF005	3	0	2	6	0	7	10	7	3	15	10	10	10	10	5	5	5	9	9	7	6	10	11	10	6	10	10	10	5	6	8	10	13	5	4	11	1	3	5	12	10	8	6	9	10	3	7	9
	INBF004	3	0	2	6	0	7	10	7	3	15	10	10	10	10	5	5	5	9	9	7	6	10	11	10	6	10	10	10	5	6	8	10	13	5	4	11	1	3	5	12	10	8	6	9	10	3	7	9
	INBF003	7	8	8	4	8	9	8	9	9	7	12	12	12	12	5	3	3	5	5	3	14	6	7	6	8	12	12	16	11	6	6	8	9	5	4	9	9	11	5	10	6	12	14	15	12	11	15	13
	TEGF003	9	6	8	12	6	11	14	13	9	17	8	8	8	8	11	11	11	15	15	13	4	14	15	14	12	15	15	14	7	12	14	16	11	11	10	17	5	3	11	18	16	6	4	5	14	9	1	7
	IN2-Wa	5	2	2	8	2	7	10	7	3	13	10	10	10	10	7	7	7	9	9	7	6	12	13	12	6	11	11	10	5	6	8	10	13	5	6	11	1	3	7	12	10	8	6	9	10	5	7	7
	IN1-Wa	5	2	2	8	2	7	10	7	3	13	10	10	10	10	7	7	7	9	9	7	6	12	13	12	6	11	11	10	5	6	8	10	13	5	6	11	1	3	7	12	10	8	6	9	10	5	7	7
LimB	2KL-15	29	28	28	26	28	33	28	33	29	31	36	36	36	36	25	23	23	25	25	25	34	30	31	30	32	33	33	33	31	24	26	28	31	23	24	27	29	31	25	25	26	36	34	37	36	31	35	35
	KL1	32	31	31	29	31	32	27	36	32	30	35	35	35	35	28	26	26	24	24	28	33	29	30	29	35	36	36	36	32	27	25	27	30	26	27	26	32	34	28	28	25	35	33	36	35	30	38	34
	Rim11	31	30	32	28	30	33	28	37	33	31	36	36	36	36	27	25	25	25	25	29	32	28	29	28	36	35	35	35	33	28	26	28	31	27	26	27	31	33	27	29	26	34	32	35	36	29	37	35
	PIB-23	31	30	30	28	30	35	30	35	31	33	38	38	38	38	27	25	25	27	27	27	36	32	33	32	34	35	35	35	33	26	28	30	33	25	26	29	31	33	27	27	28	38	36	39	38	33	37	37
	FJ612435	35	34	34	32	34	35	30	39	35	33	38	38	38	38	31	29	29	27	27	31	36	32	33	32	38	39	39	39	35	30	28	30	33	29	30	29	35	37	31	31	28	38	36	39	38	33	41	37
	DQ501328	31	32	30	28	32	35	30	35	31	33	38	38	38	38	29	27	27	27	27	29	38	34	35	34	34	35	35	35	33	28	28	30	35	27	28	31	33	35	29	27	28	40	38	39	38	35	39	39
	FN668013	32	31	31	29	31	36	31	36	32	34	39	39	39	39	28	26	26	28	28	28	37	33	34	33	35	36	36	36	34	27	29	31	34	26	27	30	32	34	28	28	29	39	37	40	39	34	38	38
	HM856504	32	31	31	29	31	36	31	36	32	34	39	39	39	39	28	26	26	28	28	28	37	33	34	33	35	36	36	36	34	27	29	31	34	26	27	30	32	34	28	28	29	39	37	40	39	34	38	38
	FJ916099	32	31	31	29	31	36	31	36	32	33	39	39	39	39	28	26	26	28	28	28	36	33	34	33	35	34	34	35	34	27	29	31	34	26	27	30	31	33	28	28	29	38	36	39	39	34	37	37
	EU801672	32	31	31	29	31	32	27	36	32	30	35	35	35	35	28	26	26	24	24	28	33	29	30	29	35	36	36	36	32	27	25	27	30	26	27	26	32	34	28	28	25	35	33	36	35	30	38	34
	EU800566	33	32	32	30	32	33	28	37	33	31	36	36	36	36	29	27	27	25	25	29	34	30	31	30	36	37	37	37	33	28	26	28	31	27	28	27	33	35	29	29	26	36	34	37	36	31	39	35
	AY212668	34	33	33	31	33	34	29	38	34	32	37	37	37	37	30	28	28	26	26	30	35	31	32	31	37	38	38	38	34	29	27	29	32	28	29	28	34	36	30	30	27	37	35	38	37	32	40	36
	C11-clone	31	30	30	28	30	34	30	34	31	32	37	37	37	37	27	25	25	27	27	26	36	31	32	31	33	34	34	35	33	26	28	30	32	25	26	29	31	33	27	27	28	37	36	39	37	33	37	36
	PRD18C05	33	32	32	30	32	37	32	37	33	34	40	40	40	40	29	27	27	29	29	29	37	34	35	34	36	35	35	36	35	28	30	32	35	27	28	31	32	34	29	29	30	39	37	40	40	35	38	38
LimH	B9-3	33	36	34	32	36	33	30	33	35	28	36	36	36	36	33	31	31	29	29	29	39	32	33	32	34	26	26	31	35	32	30	32	33	31	32	33	36	38	33	24	30	37	39	40	36	37	42	36
	B10-3v	33	36	34	32	36	33	30	33	35	28	36	36	36	36	33	31	31	29	29	29	39	32	33	32	34	26	26	31	35	32	30	32	33	31	32	33	36	38	33	24	30	37	39	40	36	37	42	36
LimD	FukuN55	39	36	36	34	36	41	36	36	37	38	44	44	44	44	33	33	33	35	35	33	41	38	39	38	37	44	44	45	39	32	34	36	39	31	32	37	36	38	33	38	36	43	41	44	44	39	42	42
	FNE11-19	36	33	33	31	33	38	33	35	34	35	41	41	41	41	30	30	30	32	32	30	38	35	36	35	36	41	41	42	36	29	31	33	36	28	29	34	33	35	30	35	33	40	38	41	41	36	39	39
	B8-clone	35	32	32	30	32	37	32	36	33	34	40	40	40	40	29	29	29	31	31	29	37	34	35	34	35	40	40	41	35	28	30	32	35	27	28	33	32	34	29	34	32	39	37	40	40	35	38	38
	PIB-22	35	32	32	30	32	37	32	36	33	34	40	40	40	40	29	29	29	31	31	29	37	34	35	34	35	40	40	41	35	28	30	32	35	27	28	33	32	34	29	34	32	39	37	40	40	35	38	38
	GQ340078	30	28	28	26	28	33	28	32	29	29	36	36	36	36	25	25	25	27	27	25	33	30	31	30	31	36	36	37	31	24	26	28	31	23	24	29	28	30	25	30	28	35	33	36	36	31	34	34
	EF520468	33	31	31	29	31	36	31	35	32	32	39	39	39	39	28	28	28	30	30	28	36	33	34	33	34	39	39	40	34	27	29	31	34	26	27	32	31	33	28	33	31	38	36	39	39	34	37	37
	AF534429	34	31	31	29	31	36	31	35	32	33	39	39	39	39	28	28	28	30	30	28	36	33	34	33	34	39	39	40	34	27	29	31	34	26	27	32	31	33	28	33	31	38	36	39	39	34	37	37
	HM856464	36	33	33	31	33	38	33	37	34	35	41	41	41	41	30	30	30	32	32	30	38	35	36	35	36	41	41	42	36	29	31	33	36	28	29	34	33	35	30	35	33	40	38	41	41	36	39	39
	AM849436	34	31	31	29	31	36	31	35	32	33	39	39	39	39	28	28	28	30	30	28	36	33	34	33	34	39	39	40	34	27	29	31	34	26	27	32	31	33	28	33	31	38	36	39	39	34	37	37
	EU800848	34	31	31	29	31	36	31	35	32	33	39	39	39	39	28	28	28	30	30	28	36	33	34	33	34	39	39	40	34	27	29	31	34	26	27	32	31	33	28	33	31	38	36	39	39	34	37	37
	EU801123	35	34	34	32	34	39	34	36	35	34	42	42	42	42	31	31	31	33	33	31	39	36	37	36	37	42	42	43	37	30	32	34	37	29	30	35	34	36	31	36	34	41	39	42	42	37	40	40
	LWSR-25	36	33	33	31	33	38	33	35	34	36	41	41	41	41	30	30	30	32	32	30	39	35	36	35	36	43	43	43	36	29	31	33	36	28	29	34	34	36	30	35	33	41	39	42	41	36	40	40
LimA	KL6S	43	44	42	40	44	43	38	45	43	41	46	46	46	46	41	41	41	37	37	41	46	42	43	42	46	40	40	40	43	40	36	38	43	39	40	41	45	47	41	32	38	48	46	47	46	43	51	47
	FJ820368	45	44	44	42	44	45	40	47	45	43	48	48	48	48	41	41	41	39	39	41	46	42	43	42	48	52	52	52	45	40	38	40	43	39	40	41	45	47	41	44	40	48	46	49	48	43	51	47
	Rim8	43	44	42	40	44	43	38	45	43	41	46	46	46	46	41	41	41	37	37	41	46	42	43	42	46	40	40	40	43	40	36	38	43	39	40	41	45	47	41	32	38	48	46	47	46	43	51	47
	L. curvus MWH-C5T	42	43	41	39	43	44	39	44	42	42	47	47	47	47	40	40	40	38	38	40	47	43	44	43	45	39	39	39	42	39	37	39	44	38	39	42	44	46	40	31	39	49	47	48	47	44	50	48
	Rim6	43	42	42	40	42	43	38	45	43	41	46	46	46	46	39	39	39	37	37	39	44	40	41	40	46	50	50	50	43	38	36	38	41	37	38	39	43	45	39	42	38	46	44	47	46	41	49	45
	EU800970	43	42	42	40	42	43	38	45	43	41	46	46	46	46	39	39	39	37	37	39	44	40	41	40	46	50	50	50	43	38	36	38	41	37	38	39	43	45	39	42	38	46	44	47	46	41	49	45
	EU801002	43	42	42	40	42	43	38	45	43	41	46	46	46	46	39	39	39	37	37	39	44	40	41	40	46	50	50	50	43	38	36	38	41	37	38	39	43	45	39	42	38	46	44	47	46	41	49	45
	EU801033	45	44	42	40	44	43	38	45	43	41	46	46	46	46	41	41	41	37	37	41	44	42	43	42	46	39	39	38	43	40	36	38	43	39	40	41	43	45	41	32	38	46	44	45	46	43	49	45
	EU800523	45	44	42	40	44	43	38	45	43	42	46	46	46	46	41	41	41	37	37	41	45	42	43	42	46	38	38	39	43	40	36	38	43	39	40	41	44	46	41	32	38	47	45	46	46	43	50	46
	AF289155	44	43	43	41	43	44	39	46	44	42	47	47	47	47	40	40	40	38	38	40	45	41	42	41	47	51	51	51	44	39	37	39	42	38	39	40	44	46	40	43	39	47	45	48	47	42	50	46
	AF289161	43	42	42	40	42	43	38	45	43	41	46	46	46	46	39	39	39	37	37	39	44	40	41	40	46	52	52	52	43	38	36	38	41	37	38	39	43	45	39	44	38	46	44	47	46	41	49	45
	LF5-52B	42	41	41	39	41	42	37	44	42	40	45	45	45	45	38	38	38	36	36	38	43	39	40	39	45	51	51	51	42	37	35	37	40	36	37	38	42	44	38	43	37	45	43	46	45	40	48	44
	MWH-C6	43	42	42	40	42	43	38	45	43	41	46	46	46	46	39	39	39	37	37	39	44	40	41	40	46	50	50	50	43	38	36	38	41	37	38	39	43	45	39	42	38	46	44	47	46	41	49	45
	MWH-C4	43	42	42	40	42	43	38	45	43	41	46	46	46	46	39	39	39	37	37	39	44	40	41	40	46	50	50	50	43	38	36	38	41	37	38	39	43	45	39	42	38	46	44	47	46	41	49	45
	MWH-C2	43	42	42	40	42	43	38	45	43	41	46	46	46	46	39	39	39	37	37	39	44	40	41	40	46	50	50	50	43	38	36	38	41	37	38	39	43	45	39	42	38	46	44	47	46	41	49	45
	USH12	43	42	42	40	42	43	38	45	43	41	46	46	46	46	39	39	39	37	37	39	44	40	41	40	46	50	50	50	43	38	36	38	41	37	38	39	43	45	39	42	38	46	44	47	46	41	49	45
	INA25	42	41	41	39	41	42	37	44	42	40	45	45	45	45	38	38	38	36	36	38	43	39	40	39	45	51	51	51	42	37	35	37	40	36	37	38	42	44	38	43	37	45	43	46	45	40	48	44
	INA15	43	42	42	40	42	43	38	45	43	41	46	46	46	46	39	39	39	37	37	39	44	40	41	40	46	50	50	50	43	38	36	38	41	37	38	39	43	45	39	42	38	46	44	47	46	41	49	45
	TEGF004	42	41	41	39	41	42	37	44	42	40	45	45	45	45	38	38	38	36	36	38	43	39	40	39	45	51	51	51	42	37	35	37	40	36	37	38	42	44	38	43	37	45	43	46	45	40	48	44
	INBF007	44	41	41	39	41	42	37	44	42	42	45	45	45	45	38	38	38	36	36	38	43	39	40	39	45	49	49	49	42	37	35	37	40	36	37	38	42	44	38	41	37	45	43	46	45	40	48	44
	INBF002	43	44	42	40	44	43	38	45	43	41	46	46	46	46	41	41	41	37	37	41	46	42	43	42	46	40	40	40	43	40	36	38	43	39	40	41	45	47	41	32	38	48	46	47	46	43	51	47
	INBF008	47	46	44	42	46	45	40	47	45	45	48	48	48	48	43	43	43	39	39	43	48	44	45	44	48	42	42	42	45	42	38	40	45	41	42	43	47	49	43	34	40	50	48	49	48	45	53	49
	SP3	51	54	52	50	54	53	48	55	53	48	56	56	56	56	51	49	49	45	45	51	55	52	53	52	56	51	51	52	53	50	46	48	53	49	50	49	54	56	51	45	46	57	55	56	56	53	60	56
	HQ008565	45	44	44	42	44	45	40	47	45	43	48	48	48	48	41	41	41	39	39	41	46	42	43	42	48	54	54	54	45	40	38	40	43	39	40	41	45	47	41	46	39	48	46	49	48	43	51	47
	L. australis MWH-BRAZDAM-2DT	46	43	43	49	43	46	49	46	44	53	49	49	49	49	48	48	48	48	48	48	46	51	52	51	47	49	49	50	44	47	47	49	52	46	47	50	43	45	48	51	49	48	46	49	49	44	49	47
	Nucleotide differences \ Similarity
		LimA		LimB		LimC		LimD		LimH
	LimA	< 24, > 98 %		95.9 – 97.2 %		95.6 – 98.1 %		96 – 97.1 %		97.1 – 98.3 %			The grey backgrounded cells show max nucleotide diversity and min similarity within each lineage.
	LimB	35 – 54		< 10, > 99 %		97 – 98.2 %		96.8 – 97.7 %		97 – 97.4 %
	LimC	31 – 60		23 – 41		< 40, > 97 %		96.4 – 98 %		97.1 – 98.3 %
	LimD	33 – 50		30 – 42		23 – 46		< 9, > 99 %		97 – 97.5 %
	LimH	23 – 45		36 – 40		23 – 42		34 – 38		< 1, > 99 %
		Limnohabitans		Rhodoferax		Curvibacter		Polaromonas		GKS16 lineage		Polynucleobacter
	Limnohabitans	< 60, > 95 %		92 – 97 %		94 – 97 %		93 – 96 %		93 – 96 %		86 – 87 %			The grey backgrounded cells marks the max nucleotide diversity and min similarity within each genus/cluster.
	Rhodoferax	51 – 67		< 38, > 96 %		93 – 97 %		91 – 96 %		90 – 95 %		86 – 89 %			Data for Rhodoferax genus from only 3 strains.
	Curvibacter	39 – 63		42 – 60		< 29, > 97 %		93 – 97 %		93 – 95 %		87 – 89 %			Data for Curvibacter genus from only 3 strains.
	Polaromonas	65 – 94		60 – 95		45 – 80		< 48, > 96 %		96 – 98 %		86 – 89 %			Data for Polaromonas genus from only 5 strains.
	GKS16 lineage	65 – 91		70 – 92		61 – 80		26 – 47		< 23, > 98 %		86 – 88 %			Data for GKS16 lineage from only 20 strains.
	Polynucleobacter	172 – 192		154 – 173		164 – 166		161 – 176		168 – 173		< 12, > 98 %			Data for Polynucleobacter genus from only 2 strains.
[truncated: 71 more columns]

## Sheet: Table S2
Table S2. Pairwise comparisons of complete 16S -23S rRNA intergenic spacer (IGS1) sequences of Limnohabitans strains and closely related species. The similarity is shown in the upper part, the lower part depicts the number of mismatches between sequences. Sequences that are similar > 97 % or their difference is not higher than 24 nucleotides are depicted in green.
Lineage/Isolate		LimC																											LimB			LimH		LimA
		2KL-1	T6-5	2KL-5	2KL-16	L. planktonicus II-D5T	Rim42	Mo2-6	2KL-27	KL5	CEP5	T6-20	L. parvus II-B4T	VIII-A6	LI2-55	15K	B22-3vk	Hin4	Rim47	KL6	G3-2	Rim28	2KL-3	G3-3	SP2	2KL-7	WS1	2KL-17	2KL-15	KL1	Rim11	B10-3v	B9-3	SP3	KL6S	Rim8	L. curvus MWH-C5T	LF5-52	Rim6	L. australis MWH-BRAZDAM-2DT
LimC	2KL-1	x	95	92.4	94.2	93.6	93.6	92.9	90.7	92.1	93.5	93.5	94.7	94.7	94.7	89.6	91.4	91.3	89.4	92	90.1	89.5	89.5	89.5	89.5	89.6	89.2	72.8	76.4	76.9	94.4	69.7	92.6	69.3	69.9	69.9	69.9	70.6	70.4	68
	T6-5	32	x	91.3	91.7	91.8	91.8	91.2	89.5	91	95.4	95.4	95.7	95.7	95.7	87.8	91.6	91.4	88.6	91	89.2	87.7	87.7	87.7	87.7	87.9	89	72.2	75.8	75.8	93.1	69.5	92	69.2	70.1	70.1	70.1	70.6	70.3	67.9
	2KL-5	46	54	x	95.4	95.3	95.3	94.3	93.6	95.4	91.4	91.4	93.9	93.9	93.9	88.5	88.8	88.7	89.9	94.4	91.1	91	91	91	91	91.1	88.7	72.4	76.1	76	91.5	70.4	92.4	69.7	70.3	70.3	70.3	70.9	70.6	68.5
	2KL-16	34	50	30	x	98.7	98.7	96.1	94.2	95.7	92.9	92.9	94.7	94.7	94.7	89.6	89	88.8	89.1	93.2	92.1	90.8	90.8	90.8	90.8	91	88.9	71.2	75.1	75.4	94	69	90.7	68.5	69.1	69.1	69.1	69.8	69.5	67.4
	L. planktonicus II-D5T	37	50	30	8	x	99.7	95.4	93.8	95.3	92.9	92.9	94.3	94.3	94.3	89.9	89.5	89.4	89.1	93.1	91.4	91.1	91.1	91.1	91.1	91.3	88.3	71.9	75.6	75.6	93.9	69	91	68.6	69	69	69	69.7	69.4	67
	Rim42	37	50	30	8	2	x	95.4	93.8	95.3	92.9	92.9	94.3	94.3	94.3	89.9	89.5	89.4	89.4	93.1	91.4	90.8	90.8	90.8	90.8	91	88.3	72	75.7	75.7	93.6	68.9	91.3	68.4	69	69	69	69.7	69.4	67.2
	Mo2-6	45	56	36	26	30	30	x	96.4	96.4	94.7	94.7	92.8	92.8	92.8	90.7	88.3	88.2	88.7	94.6	91.2	89.1	89.1	89.1	89.1	89.2	88.4	70.3	74.4	74.3	92.9	68.7	90	68.1	68.7	68.7	68.7	69.5	69.2	67.1
	2KL-27	58	65	38	37	39	39	23	x	97.7	92.9	92.9	91	91	91	90.1	87.1	87	87.4	94.2	90.3	91.4	91.4	91.4	91.4	91.3	86.9	70.8	74.8	75	92.2	68.2	89.8	67.8	68.3	68.3	68.3	69.1	68.8	66.9
	KL5	48	54	27	28	30	30	23	12	x	93.2	93.2	92.8	92.8	92.8	90.2	88.4	88.3	88.5	94.3	91.7	91.1	91.1	91.1	91.1	91	88.4	71.3	74.9	75.4	94	68.6	91.1	68	68.8	68.8	68.8	69.6	69.3	67.2
	CEP5	43	27	53	45	44	44	34	44	42	x	100	95.8	95.8	95.8	91.3	88.9	88.7	88.6	89.7	89	88	88	88	88	88.1	88.6	71.1	74.9	74.5	93.2	68.6	90.7	68.1	68.8	68.8	68.8	69.8	69.5	66.8
	T6-20	43	27	53	45	44	44	34	44	42	0	x	95.8	95.8	95.8	91.3	88.9	88.7	88.6	89.7	89	88	88	88	88	88.1	88.6	71.1	74.9	74.5	93.2	68.6	90.7	68.1	68.8	68.8	68.8	69.8	69.5	66.8
	L. parvus II-B4T	33	26	40	33	35	35	45	55	44	25	25	x	100	100	89.8	90.3	90.2	90	91.3	90.7	90.4	90.4	90.4	90.4	90.5	89.4	72.4	75.6	76.2	93.9	69.5	91.3	69.3	69.7	69.7	69.7	70.5	70.2	68.1
	VIII-A6	33	26	40	33	35	35	45	55	44	25	25	0	x	100	89.8	90.3	90.2	90	91.3	90.7	90.4	90.4	90.4	90.4	90.5	89.4	72.4	75.6	76.2	93.9	69.5	91.3	69.3	69.7	69.7	69.7	70.5	70.2	68.1
	LI2-55	33	26	40	33	35	35	45	55	44	25	25	0	0	x	89.8	90.3	90.2	90	91.3	90.7	90.4	90.4	90.4	90.4	90.5	89.4	72.4	75.6	76.2	93.9	69.5	91.3	69.3	69.7	69.7	69.7	70.5	70.2	68.1
	15K	51	63	58	53	50	50	47	49	48	41	41	49	49	49	x	94.5	94.3	93.9	86.7	85.8	86.7	86.7	86.7	86.7	86.6	87.1	72.4	76	75.7	89.5	70.1	88.3	69	69.8	69.8	69.8	70.3	70	68.5
	B22-3vk	36	39	56	54	51	51	61	67	57	55	55	45	45	45	35	x	99.8	95.6	88.6	86.5	86.4	86.4	86.4	86.4	86.3	88	73.3	76.9	76.9	89.5	71	89.1	70.3	70.9	70.9	70.9	71.3	71	69.2
	Hin4	37	40	57	55	52	52	62	68	58	56	56	46	46	46	36	1	x	95.4	88.4	86.4	86.3	86.3	86.3	86.3	86.2	88.2	73.2	77.1	76.8	89.4	71	88.9	70.3	70.9	70.9	70.9	71.3	71	69.2
	Rim47	51	59	50	55	56	54	58	65	58	57	57	49	49	49	39	29	30	x	89.4	86.5	86.4	86.4	86.4	86.4	86.6	87.5	72.6	76.8	76.6	87.9	71	88.8	70.4	71.3	71.3	71.3	71.7	71.4	70.2
	KL6	49	58	34	42	44	44	34	38	33	66	66	55	55	55	72	60	61	54	x	90.3	90.2	90.2	90.2	90.2	90.3	87.3	71.4	75.1	75.4	91.3	69.4	91.6	69.4	69.6	69.6	69.6	70.2	69.9	68.1
	G3-2	46	51	45	56	55	53	63	62	52	60	60	55	55	55	62	56	57	58	51	x	87.4	87.4	87.4	87.4	87.6	86.6	69	73.2	73.1	89.9	67.3	88.6	67	67.9	67.9	67.9	68.4	68.2	66.4
	Rim28	44	49	37	31	35	35	39	45	33	52	52	38	38	38	60	53	54	53	45	52	x	100	100	100	99.8	86.6	71.1	74.4	75.1	88.9	68.2	88.5	68	68.1	68.1	68.1	68.7	68.4	66.2
	2KL-3	60	73	48	50	49	51	61	45	45	71	71	56	56	56	61	63	64	65	56	66	54	x	100	100	99.8	86.6	71.1	74.4	75.1	88.9	68.2	88.5	68	68.1	68.1	68.1	68.7	68.4	66.2
	G3-3	60	73	48	50	49	51	61	45	45	71	71	56	56	56	61	63	64	65	56	66	54	0	x	100	99.8	86.6	71.1	74.4	75.1	88.9	68.2	88.5	68	68.1	68.1	68.1	68.7	68.4	66.2
	SP2	60	73	48	50	49	51	61	45	45	71	71	56	56	56	61	63	64	65	56	66	54	0	0	x	99.8	86.6	71.1	74.4	75.1	88.9	68.2	88.5	68	68.1	68.1	68.1	68.7	68.4	66.2
	2KL-7	60	73	48	50	49	51	61	45	45	71	71	56	56	56	61	63	64	65	56	66	54	0	0	0	x	86.4	71.1	74.4	75.1	88.8	68.2	88.7	68	68.1	68.1	68.1	68.7	68.4	66.2
	WS1	59	72	47	49	48	50	60	46	46	70	70	55	55	55	62	64	65	64	55	65	53	1	1	1	1	x	71.2	74.2	74	88.5	68.9	87.6	68.3	68.8	68.8	68.8	69.3	69	66.9
	2KL-17	62	60	65	64	68	68	70	78	67	65	65	58	58	58	60	51	50	55	75	69	62	68	68	68	68	69	x	87.5	89	71.6	67.1	72.1	67.1	68.5	68.5	68.5	68.2	68.1	67
LimB	2KL-15	123	129	125	131	127	126	140	137	131	134	134	125	125	125	131	126	127	131	135	127	132	131	131	131	131	131	125	x	91.8	74.4	69.5	75.9	68.9	70.7	70.7	70.7	70.4	70.4	68.2
	KL1	125	132	125	130	127	126	137	133	130	135	135	130	130	130	132	127	126	128	135	128	129	135	135	135	135	135	128	55	x	75.2	70.9	76.3	70.4	71.6	71.6	71.6	71.4	71.3	69.2
	Rim11	104	114	109	111	111	110	121	117	112	120	120	108	108	108	120	113	114	115	116	109	112	109	109	109	109	109	115	51	32	x	69	91	68.7	69.2	69.2	69.2	69.8	69.5	67.8
LimH	B10-3v	35	43	53	38	38	40	48	50	37	46	46	38	38	38	55	51	52	63	55	57	46	63	63	63	63	64	68	131	137	115	x	70.2	94.9	92.3	92.3	92.3	91.4	91.3	87.2
	B9-3	99	99	93	101	100	101	105	108	103	106	106	100	100	100	105	98	98	98	101	96	100	101	101	101	101	101	97	124	116	112	103	x	69.2	69.8	69.8	69.8	70.6	70.3	68.9
LimA	SP3	97	96	93	99	98	99	104	106	102	104	104	96	96	96	107	98	98	97	96	98	97	97	97	97	97	97	96	127	115	110	100	25	x	92.6	92.6	92.6	92.2	91.9	86.7
	KL6S	90	87	86	92	92	92	97	99	93	96	96	90	90	90	99	91	91	88	92	91	89	94	94	94	94	94	90	113	100	99	94	34	34	x	100	100	97.8	97.5	90.5
	Rim8	90	87	86	92	92	92	97	99	93	96	96	90	90	90	99	91	91	88	92	91	89	94	94	94	94	94	90	113	100	99	94	34	34	0	x	100	97.8	97.5	90.5
	L. curvus MWH-C5T	90	87	86	92	92	92	97	99	93	96	96	90	90	90	99	91	91	88	92	91	89	94	94	94	94	94	90	113	100	99	94	34	34	0	0	x	97.8	97.5	90.5
	LF5-52	90	89	87	93	93	93	97	99	93	95	95	90	90	90	99	92	92	89	93	91	91	95	95	95	95	95	92	116	106	101	95	38	35	7	7	7	x	99.3	90.2
	Rim6	92	91	89	95	95	95	99	101	95	97	97	92	92	92	101	94	94	91	95	93	93	97	97	97	97	97	94	117	106	102	97	39	37	9	9	9	4	x	90.4
	L. australis MWH-BRAZDAM-2DT	102	101	97	103	105	104	107	108	103	109	109	100	100	100	106	101	101	94	101	96	99	106	106	106	106	106	102	120	116	114	102	59	64	43	43	43	43	42	x
	Nucleotide differences \ Similarity
		LimA		LimB		LimC		LimH
	LimA	< 65, > 86 %		67 – 72 %		68 – 73 %		68 – 73 %			The grey backgrounded cells show max nucleotide diversity and min similarity within each lineage.
	LimB	99 – 127		< 56, > 74 %		71 – 95 %		70 – 79 %			All Limnohaitans IGS1 sequences were retrieved during this work
	LimC	86 – 109		104 – 140		< 79, > 68 %		69 – 91 %
	LimH	25 – 102		112 – 137		35 – 108		< 104, > 70 %
													IGS
	Sequence similarity											LimA	612-622 bp
		LimA		LimB		LimC	LimH					LimB	675-704 bp
	C. gracilis*	68 – 71 %		66 – 68 %		63 – 67 %	64 – 69 %					LimC	712-746 bp
	C. HmaUn_WGA71069	65 – 67 %		62 – 65 %		62 – 66 %	63 – 68 %					LimD	nk
	R. ferrireducens	64 – 67 %		62 – 64 %		60 – 63 %	61 – 67 %					LimE	615-723 bp
	R. fermentans*	59 – 61 %		61 – 63 %		60 – 65 %	60 – 63 %
	P. sp. JS666	61 – 63 %		58 – 61 %		54 – 59 %	57 – 63 %
	P. naphtalenivorans	54 – 57 %		55 – 57 %		52 – 56 %	54 – 58 %
	P.nec.asymbioticus	43 – 45 %		42 – 44 %		40 – 43 %	41 – 45 %
	Nucleotide differences
		LimA		LimB		LimC	LimH
	C. gracilis*	114 – 131		136 – 139		131 – 142	127 – 142
	C. HmaUn_WGA71069	113 – 118		130 – 142		140 – 153	114 – 152
	R. ferrireducens	127 – 132		142 – 149		151 – 166	127 – 165	127 – 165
	R. fermentans*	143 – 153		174 – 185		179 – 192	152 – 192
	P. sp. JS666	139 – 144		142 – 156		146 – 160	141 – 154
	P. naphtalenivorans	144 – 152		170 – 175		177 – 192	145 – 191			* IGS1 sequences of R.fermentans and C.gracilis retrieved during this work.
	P.nec.asymbioticus	171 – 174		183 – 190		193 – 202	174 – 201
	Nucleotide differences \ Similarity
		Limnohabitans		Curvibacter*		Rhodoferax*		Polaromonas		Polynucleobacter			The grey backgrounded cells marks the max nucleotide difference and min similarity within each genus.
	Limnohabitans	< 140, > 67 %		62 – 71 %		59 – 67 %		52 – 63 %		40 – 45 %
	Curvibacter*	113 – 153		< 127, > 66 %		60 – 77 %		54 – 63 %		43 – 46 %			Data for Curvibacter genus from only 2 strains.
	Rhodoferax*	127 – 192		89 – 154		< 83, > 77 %		55 – 64 %		38 – 41 %			Data for Rhodoferax genus from only 2 strains.
	Polaromonas	139 – 192		139 – 151		159 – 183		< 79, > 75 %		40 – 43 %			Data for Polaromonas genus from only 2 strains.
	Polynucleobacter	171 – 202		171 – 195		181 – 199		161 – 172		-			Data for Polynucleobacter genus from only 1 strain (Hahn et al. 2009).

## Sheet: Table S3
Table S3. Accession numbers of sequences from bacterial strains and environmental clones used in this work.
Isolated strains from Limnohabitans genus							Environmental clones affiliated within the Limnohabitans genus
Lineage	Strain description	Habitat	Country	Accession number	Authors		Lineage	Tribe (Newton et al. 2011)	Clone description	Habitat	Country	16S rRNA gene	Authors
LimA	KL6S	Klíčava reservoir	Czech Republic	HE600679	this work		LimA	Lhab-A3	PRD01a007B	Parker River	USA (Mass)	AF289155	Zwart et al. 2002
LimA	Rim6	Římov reservoir	Czech Republic	HE600681	this work		LimA	Lhab-A3	PRD01b001B	Parker River	USA (Mass)	AF289161	Zwart et al. 2002
LimA	Rim8	Římov reservoir	Czech Republic	HE600682	this work		LimA	Lhab-A3	2C228654	Delaware Bay, site GS11	USA (NJ)	EU800523	Shaw et al. 2008
LimA	SP3	Seepromenade	Austria	HE600688	this work		LimA	Lhab-A3	H0051	Wuliangsuhai Lake - a shallow, hypertrophic freshwater lake	China (Inner Mongolia)	FJ820368	Feng et al. Unpublished
LimB	2KL-15	Klíčava reservoir	Czech Republic	HE600664	this work		LimA	Lhab-A3	2C229239	Delaware Bay, site GS11	USA (NJ)	EU800970	Shaw et al. 2008
LimB	KL1	Klíčava reservoir	Czech Republic	HE600676	this work		LimA	Lhab-A3	2C229281	Delaware Bay, site GS11	USA (NJ)	EU801002	Shaw et al. 2008
LimB	Rim11	Římov reservoir	Czech Republic	HE600683	this work		LimA	Lhab-A3	2C229327	Delaware Bay, site GS11	USA (NJ)	EU801033	Shaw et al. 2008
LimC	15K	Římov reservoir	Czech Republic	HE600668	this work		LimA	Lhab-A3	FL_8	Rio III reservoir, Cordoba	Argentina	HQ008565	Polverino et al. unpublished
LimC	2KL-1	Klíčava reservoir	Czech Republic	HE600660	this work		LimB	Lhab-A1	C11-clone	Alpine Lake Joeri XIII	Switzerland	AJ867922	Yuhana unpublished
LimC	2KL-16	Klíčava reservoir	Czech Republic	HE600665	this work		LimB	Lhab-A1	PIB-23	Piburger See	Austria	AM849434	Salcher et al. 2008
LimC	2KL-17	Klíčava reservoir	Czech Republic	HE600666	this work		LimB	Lhab-A1	220ds20	water 20 m downstream of manure	USA (Ohio)	AY212668	Simpson et al. 2004
LimC	2KL-27	Klíčava reservoir	Czech Republic	HE600667	this work		LimB	Lhab-A1	PRD18C05	Parker River	USA (Mass)	AY948013	Crump & Hobbie 2005
LimC	2KL-3	Klíčava reservoir	Czech Republic	HE600661	this work		LimB	Lhab-A1	DP10.5.14	lake water	China	FJ612435	Li et al. unpublished
LimC	2KL-5	Klíčava reservoir	Czech Republic	HE600662	this work		LimB	Lhab-A1	MI1G10	integrated lake epilimnion, Mirror Lake	USA (Wis)	FJ916099	Jones et al. 2009
LimC	2KL-7	Klíčava reservoir	Czech Republic	HE600663	this work		LimB	Lhab-A1	ST11-17	Lake Stechlin	Germany	DQ501328	Allgaier & Grossart unpublished
LimC	B10-3v	Bagr pond	Czech Republic	HE600670	this work		LimB	Lhab-A1	YL139	Yellowstone Lake	USA (WY)	HM856504	Clingenpeel et al. Unpublished
LimC	B22-3vk	Bagr pond	Czech Republic	HE600671	this work		LimB	Lhab-A1	ZS-4-312	lake epilimnion, 12.5 m depth, Lake Zurich	Switzerland	FN668013	Salcher et al. Unpublished
LimC	B9-3	Bagr pond	Czech Republic	HE600669	this work		LimB	Lhab-A1	IRD18H02	Ipswich River	USA (MS)	AY947976	Crump & Hobbie 2005
LimC	CEP5	Nový u Cepu pond	Czech Republic	HE600672	this work		LimB	Lhab-A1	2C228711	Delaware Bay, site GS11	USA (NJ)	EU800566	Shaw et al. 2008
LimC	G3-2	Gosau 3	Austria	HE600673	this work		LimB	Lhab-A1	3C003023	Chesapeake Bay, site GS12	USA (MD)	EU801672	Shaw et al. 2008
LimC	G3-3	Gosau 3	Austria	HE600674	this work		LimC	Lhab-A1	DS051	mangrove	Taiwan	DQ234135	Liao et al. 2007
LimC	Hin4	Hintersee	Austria	HE600675	this work		LimC	Lhab-A1	Hv(lakePohlsee)_39	epithelium of Hydra vulgaris from Pohlsee	Germany	EF667927	Fraune & Bosch 2007
LimC	KL5	Klíčava reservoir	Czech Republic	HE600677	this work		LimC	Lhab-A1	XZXXH53	Eastern Tibetan Plateau, Lake Xinxinhai	China	EU703436	Xing et al. 2009
LimC	KL6	Klíčava reservoir	Czech Republic	HE600678	this work		LimC	Lhab-A1	2C228738	Delaware Bay, site GS11	USA (NJ)	EU800588	Shaw et al. 2008
LimC	LI2-55	Lake Mondsee	Austria	AJ964892	Hahn et al. 2010a; this work		LimC	Lhab-A1	2C229429	Delaware Bay, site GS11	USA (NJ)	EU801107	Shaw et al. 2008
LimC	Mo2-6	Lake Mondsee	Austria	HE600680	this work		LimC	Lhab-A1	3C002431	Chesapeake Bay, site GS12	USA (MD)	EU801188	Shaw et al. 2008
LimC	Rim28	Římov reservoir	Czech Republic	HE600684	this work		LimC	Lhab-A1	3C002630	Chesapeake Bay, site GS12	USA (MD)	EU801363	Shaw et al. 2008
LimC	Rim42	Římov reservoir	Czech Republic	HE600685	this work		LimC	Lhab-A1	3C002685	Chesapeake Bay, site GS12	USA (MD)	EU801404	Shaw et al. 2008
LimC	Rim47	Římov reservoir	Czech Republic	HE600686	this work		LimC	Lhab-A1	3C002700	Chesapeake Bay, site GS12	USA (MD)	EU801416	Shaw et al. 2008
LimC	SP2	Seepromenade	Austria	HE600687	this work		LimC	Lhab-A1	3C003204	Chesapeake Bay, site GS12	USA (MD)	EU801827	Shaw et al. 2008
LimC	T6-20	Lužnice pond T6	Czech Republic	HE600690	this work		LimC	Lhab-A1	3C003222	Chesapeake Bay, site GS12	USA (MD)	EU801845	Shaw et al. 2008
LimC	T6-5	Lužnice pond T6	Czech Republic	HE600689	this work		LimC	Lhab-A1	3C003602	Chesapeake Bay, site GS12	USA (MD)	EU802179	Shaw et al. 2008
LimC	VIII-A6	Římov reservoir	Czech Republic	HE600691	this work		LimC	Lhab-A1	3C003675	Chesapeake Bay, site GS12	USA (MD)	EU802237	Shaw et al. 2008
LimC	WS1	Wiestahlstausee	Austria	HE600692	this work		LimC	Lhab-A1	DP3.1.14	lake water	China	FJ612119	Li et al. unpublished
LimA	L. australis MWH-BRAZ-DAM2DT		Brazil	FM178226	Hahn et al. 2010B; this work		LimC	Lhab-A1	DP10.5.1	lake water	China	FJ612424	Li et al. unpublished
LimA	L. curvus MWH-C5T	Lake Mondsee	Austria	AJ938026	Hahn et al. 2010a; this work		LimC	Lhab-A1	SINN1029	Tanggulha Lake	China (Tibet)	HM128434	Zhang & Liu unpublished
LimC	L. parvus II-B4T	Římov reservoir	Czech Republic	FM165536	Kasalicky et al. 2010; this work		LimC	Lhab-A1	SINN1103	Tanggulha Lake	China (Tibet)	HM128486	Zhang & Liu unpublished
LimC	L. planktonicus II-D5T	Římov reservoir	Czech Republic	FM165535	Kasalicky et al. 2010; this work		LimC	Lhab-A1	SINN747	Tanggulha Lake	China (Tibet)	HM128756	Zhang & Liu unpublished
LimA	TEGF004	Lake Teganuma	Japan	AB426583	Watanabe et al. unpublished		LimC	Lhab-A1	SINN797	Tanggulha Lake	China (Tibet)	HM128785	Zhang & Liu unpublished
LimA	INBF002	Lake Inbanuma	Japan	AB426573	Watanabe et al. unpublished		LimC	Lhab-A1	SINN821	Tanggulha Lake	China (Tibet)	HM128806	Zhang & Liu unpublished
LimA	INBF007	Lake Inbanuma	Japan	AB426578	Watanabe et al. unpublished		LimC	Lhab-A1	SING1113	Kelike Lake	China (Tibet)	HM129018	Zhang & Liu unpublished
LimA	INBF008	Lake Inbanuma	Japan	AB426579	Watanabe et al. unpublished		LimC	Lhab-A1	SINO390	Nam Co Lake	China (Tibet)	HM129650	Zhang & Liu unpublished
LimA	INA15	Lake Inawashiro	Japan	AB599790	Watanabe et al. unpublished		LimC	Lhab-A1	SINO800	Nam Co Lake	China (Tibet)	HM129912	Zhang & Liu unpublished
LimA	INA25	Lake Inawashiro	Japan	AB599800	Watanabe et al. unpublished		LimC	Lhab-A1	Dn7	digestive tract of Daphnia magna	Germany	HM561431	Freese & Schink 2011
LimA	USH12	Lake Ushikunuma	Japan	AB599889	Watanabe et al. unpublished		LimC	Lhab-A1	FL_23	Rio III reservoir, Cordoba	Argentina	HQ008578	Polverino et al. unpublished
LimC	TEGF002	Lake Teganuma	Japan	AB426581	Watanabe et al. unpublished		LimC	Lhab-A1	S0116	Wuliangsuhai Lake, shallow hypertrophic lake	China (Inner Mongolia)	FJ820410	Feng et al. unpublished
LimC	TEGF003	Lake Teganuma	Japan	AB426582	Watanabe et al. unpublished		LimC	Lhab-A1	XX0033	Wuliangsuhai Lake, shallow hypertrophic lake	China (Inner Mongolia)	FJ820448	Feng et al. unpublished
LimC	TEGF005	Lake Teganuma	Japan	AB426584	Watanabe et al. unpublished		LimC	Lhab-A1	X0100	Wuliangsuhai Lake, shallow hypertrophic lake	China (Inner Mongolia)	FJ820485	Feng et al. unpublished
LimC	TEGF008	Lake Teganuma	Japan	AB426586	Watanabe et al. unpublished		LimC	Lhab-A1	Dn35	digestive tract of Daphnia magna	Germany?	HM561445	Freese & Schink 2011
LimC	IN1	Lake Inbanuma	Japan	AB626812	Watanabe et al. unpublished		LimC	Lhab-A1	3C002607	Chesapeake Bay, site GS12	USA (MD)	EU801343	Shaw et al. 2008
LimC	IN2	Lake Inbanuma	Japan	AB626811	Watanabe et al. unpublished		LimD	Lhab-A2	FukuN55	Lake Fuchskuhle, north east basin	Germany	AJ289999	Glöckner et al. 2000
LimC	INBF003	Lake Inbanuma	Japan	AB426574	Watanabe et al. unpublished		LimD	Lhab-A2	B8-clone	Alpine Lake Joeri XIII	Switzerland	AJ867911	Yuhana unpublished
LimC	INBF004	Lake Inbanuma	Japan	AB426575	Watanabe et al. unpublished		LimD	Lhab-A2	PIB-22	Piburger See	Austria	AM849433	Salcher et al. 2008
LimC	INBF005	Lake Inbanuma	Japan	AB426576	Watanabe et al. unpublished		LimD	Lhab-A2	A07-39-BAC	water column Marathonas Reservoir	Greece	GQ340078	Kormas et al. Unpublished
							LimD	Lhab-A2	ADK-CSe02-53	acid-impacted Adirondack lake, Cascade lake (pH = 6.95)	USA (New York)	EF520468	Percent et al. 2008
							LimD	Lhab-A2	TLM05/TLMdgge10	Toolik Lake main station at 3 m depth	USA (Alaska)	AF534429	Crump et al. 2003
Bacterial species from Comamonadacea family							LimD	Lhab-A2	LWSR-25	Lake Wai'ele'ele	USA (Hawaii)	AY345542	Donachie et al. unpublished
Strain description				Accession number	Authors		LimD	Lhab-A2	PIB-25	Piburger See	Austria	AM849436	Salcher et al. 2008
							LimD	Lhab-A2	YL098	Yellowstone Lake	USA (WY)	HM856464	Clingenpeel et al. Unpublished
Acidovorax defluvii BSB411				Y18616	Schulze et al. 1999		LimD	Lhab-A2	2C229073	Delaware Bay, site GS11	USA (NJ)	EU800848	Shaw et al. 2008
Acidovorax konjaci DSM 7481				AJ420325	Willems A et al. 1992		LimD	Lhab-A2	2C229453	Delaware Bay, site GS11	USA (NJ)	EU801123	Shaw et al. 2008
Caenimonas koreensis EMB320				DQ349098	Ryu et al. 2008		LimD	Lhab-A2	5C231162	Lake Gatun	Panama	EU803573	Shaw et al. 2008
Comamonas testosteronii				M11224	Yang et al. 1985		LimD	Lhab-A2	2C229321	Delaware Bay, site GS11	USA (NJ)	EU801028	Shaw et al. 2008
Curvibacter delicatus				AF078756	Wen et al. 1999		LimD	Lhab-A2	FNE11-19	Lake Grosse Fuchskuhle, NE compartment	Germany	DQ501305	Allgaier & Grossart unpublished
Curvibacter gracilis 7-1T				AB109889	Ding & Yokota 2004; this work
Curvibacter lanceolatus ATCC 14669T				AB021390	Anzai et al. 2000		Environmental clones affiliated within the GKS16 lineage
Delftia acidovorans				AF078774	Wen et al. 1999		Lineage	Tribe (Newton et al. 2011)	Clone description	Habitat	Country	16S rRNA gene	Authors
Diaphorobacter nitroreducens NA:10B				AB064317	Tabrez Khan and Hiraishi 2001
Giesbergeria voronezhensis D-149				AY780905	Grabovich et al. 2006		GKS16	Lhab-A2	GKS16	Lake Gossenkoellesee	Austria	AJ224987	Glöckner et al. 2000
Polaromonas aquatica CCUG 39402T				AM039830	Kaempfer et al. 2006		GKS16	Lhab-A2	JFJ-ICE-Bact-06	melted-ice water, Moenchsjoch, Alpine Jungfraujoch	Switzerland	AJ867749	Yuhana unpublished
Polaromonas hydrogenivorans DSM 17735T				DQ094183	Panikov and Sizova 2007		GKS16	Lhab-A2	clone C7	Alpine Lake Joeri XIII	Switzerland	AJ867919	Yuhana unpublished
Polaromonas naphtalenivorans CJ2T				CP000529	Copeland et al. unpublished		GKS16	Lhab-A2	PIB-19	Piburger See	Austria	AM849430	Salcher et al. 2008
Polaromonas sp. strain JS666				CP000316	Copeland et al. unpublished		GKS16	Lhab-A2	JEG.e1	John Evans Glacier	Canada	DQ228403	Skidmore et al. 2005
Polaromonas vacuolata				U14585	Gosink and Staley 1995		GKS16	Lhab-A2	ANTLV7_H07	Lake Vida ice cover, McMurdo Dry Valleys, Southern Victoria Land	Antarctica	DQ521547	Mosier et al. 2007
Polynucleobacter necessarius subsp. asymbioticus QLW-P1DMWA-1T				CP000655	Copeland et al. unpublished		GKS16	Lhab-A2	EpiNCB23	arctic stream epilithon, Noatak National Preserve	USA (Alaska)	FJ849147	Larouche et al. unpublished
Pseudacivorax intermedius CC-21				EF469609	Kaempfer et al. 2008		GKS16	Lhab-A2	EpiUMA57	arctic stream epilithon, Noatak National Preserve	USA (Alaska)	FJ849241	Larouche et al. unpublished
Pseudorhodoferax caeni SB1T				AJ606333	Bathe 2004		GKS16	Lhab-A2	EpiUMB15	arctic stream epilithon, Noatak National Preserve	USA (Alaska)	FJ849267	Larouche et al. unpublished
Pseudorhodoferax soli TBEA3T				EU825700	Bruland et al. 2009		GKS16	Lhab-A2	EpiUMB2	arctic stream epilithon, Noatak National Preserve	USA (Alaska)	FJ849272	Larouche et al. unpublished
Rhodoferax antarcticus ANT.BR				AF084947	Madigan et al. 2000		GKS16	Lhab-A2	EpiUMB34	arctic stream epilithon, Noatak National Preserve	USA (Alaska)	FJ849286	Larouche et al. unpublished
Rhodoferax fermentans FR2T				D16211	Hiraishi 1994, this work		GKS16	Lhab-A2	EpiUMB49	arctic stream epilithon, Noatak National Preserve	USA (Alaska)	FJ849302	Larouche et al. unpublished
Rhodoferax ferrireducens T118T				AF435948, CP000267	Finneran et al. 2003		GKS16	Lhab-A2	EpiUMB55	arctic stream epilithon, Noatak National Preserve	USA (Alaska)	FJ849309	Larouche et al. unpublished
Simplicispira metamorpha				NR_044941	Schulze et al. 1999		GKS16	Lhab-A2	TP-Snow-5	snow	China (Tibet)	HQ327159	Zhao & Ma unpublished
Variovorax boronicumulans				AB300597	Miwa et al. 2008		GKS16	Lhab-A2	TP-Snow-20	snow	China (Tibet)	HQ327174	Zhao & Ma unpublished
Variovorax dokdonensis DS-43				DQ178978	Yoon et al. 2006		GKS16	Lhab-A2	TP-Snow-74	snow	China (Tibet)	HQ327214	Zhao & Ma unpublished
Variovorax soli GH9-3				DQ432053	Kim et al. 2006		GKS16	Lhab-A2	TP-Snow-75	snow	China (Tibet)	HQ327215	Zhao & Ma unpublished
Variovorax paradoxus				D88006	Anzai et al. 2000		GKS16	Lhab-A2	TP-Snow-93	snow	China (Tibet)	HQ327230	Zhao & Ma unpublished
							GKS16	Lhab-A2	IC3028	ice core from Austre Lovenbreen glacier, Ny-Alesund	Norway (Svalbard)	HQ595202	Zheng & Zhang unpublished
							GKS16	Lhab-A2	IC4073	ice core from Austre Lovenbreen glacier, Ny-Alesund	Norway (Svalbard)	HQ622745	Zheng & Zhang unpublished
